# Supplementary material for: N-Acetyl-Aspartyl Glutamic Acid (NAAGA)-Based Eye Drops for Contact Lens Wearers with Dry Eye Symptoms and Discomfort
Source: Vision (Basel). 2025 Dec 22;10(1):1. doi: 10.3390/vision10010001 (PMC12821722; doi:10.3390/vision10010001)
Supplement: Supplementary file 1 [file vision-10-00001-s001.zip]

Archive with 1 entries (1 files):
- vision-3960865-supplementary.pdf
